# Supplementary material for: Biogeographical Patterns and Assembly of Bacterial Communities in Saline Soils of Northeast China
Source: Microorganisms. 2022 Sep 5;10(9):1787. doi: 10.3390/microorganisms10091787 (PMC9505542; doi:10.3390/microorganisms10091787)
Supplement: Supplementary file 1 [file microorganisms-10-01787-s001.zip]

Archive with 1 entries (1 files):
- microorganisms-1886632-supplementary.pdf
